# Supplementary material for: HPMC/PVP K90 Dissolving Microneedles Fabricated from 3D-Printed Master Molds: Impact on Microneedle Morphology, Mechanical Strength, and Topical Dissolving Property
Source: Polymers (Basel). 2024 Feb 6;16(4):452. doi: 10.3390/polym16040452 (PMC10891514; doi:10.3390/polym16040452)
Supplement: Supplementary file 1 [file polymers-16-00452-s001.zip]

Archive with 1 entries (1 files):
- polymers-2823614-supplementary.pdf
